# Supplementary material for: An ion-channel-gene-based prediction model for head and neck squamous cell carcinoma: Prognostic assessment and treatment guidance
Source: Front Immunol. 2022 Oct 28;13:961695. doi: 10.3389/fimmu.2022.961695 (PMC9650652; doi:10.3389/fimmu.2022.961695)
Supplement: Supplementary Table 2 — The 323 ion channel genes. [file Table_2.xlsx]

## Sheet: 323 ion channel genes
HTR3A
HTR3B
HTR3C
HTR3D
HTR3E
ASIC1
ASIC2
ASIC3
ASIC4
ANO1
ANO10
ANO2
ANO3
ANO4
ANO5
ANO6
ANO7
ANO8
ANO9
MIP
AQP1
AQP10
AQP11
AQP2
AQP3
AQP4
AQP5
AQP6
AQP7
AQP8
AQP9
BEST1
BEST2
BEST3
BEST4
CACNG1
CACNG2
CACNG3
CACNG4
CACNG5
CACNG6
CACNG7
CACNG8
CACNA1A
CACNA1B
CACNA1C
CACNA1D
CACNA1E
CACNA1F
CACNA1G
CACNA1H
CACNA1I
CACNA1S
CACNA2D1
CACNA2D2
CACNA2D3
CACNA2D4
CACNB1
CACNB2
CACNB3
CACNB4
CATSPER1
CATSPER2
CATSPER3
CATSPER4
CATSPERB
CATSPERD
CATSPERG
CFTR
CLIC1
CLIC2
CLIC3
CLIC4
CLIC5
CLIC6
CLCN1
CLCN2
CLCN3
CLCN4
CLCN5
CLCN6
CLCN7
CLCNKA
CLCNKB
CHRNA1
CHRNA10
CHRNA2
CHRNA3
CHRNA4
CHRNA5
CHRNA6
CHRNA7
CHRNA9
CHRNB1
CHRNB2
CHRNB3
CHRNB4
CHRND
CHRNE
CHRNG
CNGA1
CNGA2
CNGA3
CNGA4
CNGB1
CNGB3
HCN1
HCN2
HCN3
HCN4
GABRA1
GABRA2
GABRA3
GABRA4
GABRA5
GABRA6
GABRB1
GABRB2
GABRB3
GABRD
GABRE
GABRG1
GABRG2
GABRG3
GABRP
GABRQ
GABRR1
GABRR2
GABRR3
GJA1
GJA10
GJA3
GJA4
GJA5
GJA8
GJA9
GJB1
GJB2
GJB3
GJB4
GJB5
GJB6
GJB7
GJC1
GJC2
GJC3
GJD2
GJD3
GJD4
GJE1
GRIA1
GRIA2
GRIA3
GRIA4
GRID1
GRID2
GRIK1
GRIK2
GRIK3
GRIK4
GRIK5
GRIN1
GRIN2A
GRIN2B
GRIN2C
GRIN2D
GRIN3A
GRIN3B
GLRA1
GLRA2
GLRA3
GLRA4
GLRB
HVCN1
ITPR1
ITPR2
ITPR3
KCNMA1
KCNN1
KCNN2
KCNN3
KCNN4
KCNU1
KCNJ1
KCNJ10
KCNJ11
KCNJ12
KCNJ13
KCNJ14
KCNJ15
KCNJ16
KCNJ18
KCNJ2
KCNJ3
KCNJ4
KCNJ5
KCNJ6
KCNJ8
KCNJ9
KCNT1
KCNT2
KCNK1
KCNK10
KCNK12
KCNK13
KCNK15
KCNK16
KCNK17
KCNK18
KCNK2
KCNK3
KCNK4
KCNK5
KCNK6
KCNK7
KCNK9
KCNA1
KCNA10
KCNA2
KCNA3
KCNA4
KCNA5
KCNA6
KCNA7
KCNB1
KCNB2
KCNC1
KCNC2
KCNC3
KCNC4
KCND1
KCND2
KCND3
KCNF1
KCNG1
KCNG2
KCNG3
KCNG4
KCNH1
KCNH2
KCNH3
KCNH4
KCNH5
KCNH6
KCNH7
KCNH8
KCNQ1
KCNQ2
KCNQ3
KCNQ4
KCNQ5
KCNS1
KCNS2
KCNS3
KCNV1
KCNV2
P2RX1
P2RX2
P2RX3
P2RX4
P2RX5
P2RX6
P2RX7
RYR1
RYR2
RYR3
SCNN1A
SCNN1B
SCNN1D
SCNN1G
NALCN
SCN10A
SCN11A
SCN1A
SCN2A
SCN3A
SCN4A
SCN5A
SCN8A
SCN9A
SCN1B
SCN2B
SCN3B
SCN4B
TRPA1
TRPC1
TRPC2
TRPC3
TRPC4
TRPC5
TRPC6
TRPC7
TRPM1
TRPM2
TRPM3
TRPM4
TRPM5
TRPM6
TRPM7
TRPM8
MCOLN1
MCOLN2
MCOLN3
PKD2
PKD2L1
PKD2L2
TRPV1
TRPV2
TRPV3
TRPV4
TRPV5
TRPV6
TPCN1
TPCN2
VDAC1
VDAC2
VDAC3
LRRC8A
LRRC8B
LRRC8C
LRRC8D
LRRC8E
ZACN

## Sheet: literature review
PANX1
PANX2
PANX3
ORAI1
ORAI2
ORAI3
PIEZO1
PIEZO2
CLCA1
CLCA2
CLCA3
CLCC1
GABARAP
KCNAB1
KCNAB2
KCNAB3
KCNE1
KCNE1L
KCNE2
KCNE3
KCNE4
KCNMB1
KCNMB2
KCNMB3
KCNMB4
PKD1
SCN7A
STIM1
STIM2
SPCA2
TASK2
AQP12
TRPP2
HERG1
SCN6A
BECN1
HERG3
HTR3A
HTR3B
HTR3C
HTR3D
HTR3E
ASIC1
ASIC2
ASIC3
ASIC4
ANO1
ANO10
ANO2
ANO3
ANO4
ANO5
ANO6
ANO7
ANO8
ANO9
MIP
AQP1
AQP10
AQP11
AQP2
AQP3
AQP4
AQP5
AQP6
AQP7
AQP8
AQP9
BEST1
BEST2
BEST3
BEST4
CACNG1
CACNG2
CACNG3
CACNG4
CACNG5
CACNG6
CACNG7
CACNG8
CACNA1A
CACNA1B
CACNA1C
CACNA1D
CACNA1E
CACNA1F
CACNA1G
CACNA1H
CACNA1I
CACNA1S
CACNA2D1
CACNA2D2
CACNA2D3
CACNA2D4
CACNB1
CACNB2
CACNB3
CACNB4
CATSPER1
CATSPER2
CATSPER3
CATSPER4
CATSPERB
CATSPERD
CATSPERG
CFTR
CLIC1
CLIC2
CLIC3
CLIC4
CLIC5
CLIC6
CLCN1
CLCN2
CLCN3
CLCN4
CLCN5
CLCN6
CLCN7
CLCNKA
CLCNKB
CHRNA1
CHRNA10
CHRNA2
CHRNA3
CHRNA4
CHRNA5
CHRNA6
CHRNA7
CHRNA9
CHRNB1
CHRNB2
CHRNB3
CHRNB4
CHRND
CHRNE
CHRNG
CNGA1
CNGA2
CNGA3
CNGA4
CNGB1
CNGB3
HCN1
HCN2
HCN3
HCN4
GABRA1
GABRA2
GABRA3
GABRA4
GABRA5
GABRA6
GABRB1
GABRB2
GABRB3
GABRD
GABRE
GABRG1
GABRG2
GABRG3
GABRP
GABRQ
GABRR1
GABRR2
GABRR3
GJA1
GJA10
GJA3
GJA4
GJA5
GJA8
GJA9
GJB1
GJB2
GJB3
GJB4
GJB5
GJB6
GJB7
GJC1
GJC2
GJC3
GJD2
GJD3
GJD4
GJE1
GRIA1
GRIA2
GRIA3
GRIA4
GRID1
GRID2
GRIK1
GRIK2
GRIK3
GRIK4
GRIK5
GRIN1
GRIN2A
GRIN2B
GRIN2C
GRIN2D
GRIN3A
GRIN3B
GLRA1
GLRA2
GLRA3
GLRA4
GLRB
HVCN1
ITPR1
ITPR2
ITPR3
KCNMA1
KCNN1
KCNN2
KCNN3
KCNN4
KCNU1
KCNJ1
KCNJ10
KCNJ11
KCNJ12
KCNJ13
KCNJ14
KCNJ15
KCNJ16
KCNJ18
KCNJ2
KCNJ3
KCNJ4
KCNJ5
KCNJ6
KCNJ8
KCNJ9
KCNT1
KCNT2
KCNK1
KCNK10
KCNK12
KCNK13
KCNK15
KCNK16
KCNK17
KCNK18
KCNK2
KCNK3
KCNK4
KCNK5
KCNK6
KCNK7
KCNK9
KCNA1
KCNA10
KCNA2
KCNA3
KCNA4
KCNA5
KCNA6
KCNA7
KCNB1
KCNB2
KCNC1
KCNC2
KCNC3
KCNC4
KCND1
KCND2
KCND3
KCNF1
KCNG1
KCNG2
KCNG3
KCNG4
KCNH1
KCNH2
KCNH3
KCNH4
KCNH5
KCNH6
KCNH7
KCNH8
KCNQ1
KCNQ2
KCNQ3
KCNQ4
KCNQ5
KCNS1
KCNS2
KCNS3
KCNV1
KCNV2
P2RX1
P2RX2
P2RX3
P2RX4
P2RX5
P2RX6
P2RX7
RYR1
RYR2
RYR3
SCNN1A
SCNN1B
SCNN1D
SCNN1G
NALCN
SCN10A
SCN11A
SCN1A
SCN2A
SCN3A
SCN4A
SCN5A
SCN8A
SCN9A
SCN1B
SCN2B
SCN3B
SCN4B
TRPA1
TRPC1
TRPC2
TRPC3
TRPC4
TRPC5
TRPC6
TRPC7
TRPM1
TRPM2
TRPM3
TRPM4
TRPM5
TRPM6
TRPM7
TRPM8
MCOLN1
MCOLN2
MCOLN3
PKD2
PKD2L1
PKD2L2
TRPV1
TRPV2
TRPV3
TRPV4
TRPV5
TRPV6
TPCN1
TPCN2
VDAC1
VDAC2
VDAC3
LRRC8A
LRRC8B
LRRC8C
LRRC8D
LRRC8E
ZACN

## Sheet: HGNC
HGNC ID	Approved symbol	Approved name	Status	Locus type	Previous symbols	Alias symbols	Chromosome	NCBI Gene ID	Ensembl gene ID	Vega gene ID	Group ID	Group name
HGNC:5297	HTR3A	5-hydroxytryptamine receptor 3A	Approved	gene with protein product	HTR3	5-HT3R, 5-HT3A	11q23.2	3359	ENSG00000166736	OTTHUMG00000160494	172	5-hydroxytryptamine receptors, ionotropic
HGNC:5298	HTR3B	5-hydroxytryptamine receptor 3B	Approved	gene with protein product		5-HT3B	11q23.2	9177	ENSG00000149305	OTTHUMG00000168210	172	5-hydroxytryptamine receptors, ionotropic
HGNC:24003	HTR3C	5-hydroxytryptamine receptor 3C	Approved	gene with protein product			3q27.1	170572	ENSG00000178084	OTTHUMG00000156862	172	5-hydroxytryptamine receptors, ionotropic
HGNC:24004	HTR3D	5-hydroxytryptamine receptor 3D	Approved	gene with protein product			3q27.1	200909	ENSG00000186090	OTTHUMG00000156858	172	5-hydroxytryptamine receptors, ionotropic
HGNC:24005	HTR3E	5-hydroxytryptamine receptor 3E	Approved	gene with protein product			3q27.1	285242	ENSG00000186038	OTTHUMG00000156857	172	5-hydroxytryptamine receptors, ionotropic
HGNC:100	ASIC1	acid sensing ion channel subunit 1	Approved	gene with protein product	ACCN2	BNaC2, hBNaC2	12q13.12	41	ENSG00000110881	OTTHUMG00000169812	290	Acid sensing ion channel subunits
HGNC:99	ASIC2	acid sensing ion channel subunit 2	Approved	gene with protein product	ACCN, ACCN1	ASIC2a, BNC1, BNaC1, hBNaC1, MDEG	17q11.2-q12	40	ENSG00000108684	OTTHUMG00000132885	290	Acid sensing ion channel subunits
HGNC:101	ASIC3	acid sensing ion channel subunit 3	Approved	gene with protein product	ACCN3	TNaC1, DRASIC	7q36.1	9311	ENSG00000213199	OTTHUMG00000158685	290	Acid sensing ion channel subunits
HGNC:21263	ASIC4	acid sensing ion channel subunit family member 4	Approved	gene with protein product	ACCN4	BNAC4	2q35	55515	ENSG00000072182	OTTHUMG00000058928	290	Acid sensing ion channel subunits
HGNC:17537	ASIC5	acid sensing ion channel subunit family member 5	Approved	gene with protein product	ACCN5	INAC, HINAC	4q32.1	51802	ENSG00000256394	OTTHUMG00000161941	290	Acid sensing ion channel subunits
HGNC:21625	ANO1	anoctamin 1	Approved	gene with protein product	ORAOV2, TMEM16A	TAOS2, FLJ10261, DOG1	11q13.3	55107	ENSG00000131620	OTTHUMG00000167204	865	Anoctamins
HGNC:25519	ANO10	anoctamin 10	Approved	gene with protein product	TMEM16K	FLJ10375, MGC47890, SCAR10	3p22.1-p21.33	55129	ENSG00000160746	OTTHUMG00000133044	865	Anoctamins
HGNC:1183	ANO2	anoctamin 2	Approved	gene with protein product	C12orf3, TMEM16B		12p13.31	57101	ENSG00000047617	OTTHUMG00000168264	865	Anoctamins
HGNC:14004	ANO3	anoctamin 3	Approved	gene with protein product	C11orf25, TMEM16C	GENX-3947, DYT23	11p14.2	63982	ENSG00000134343	OTTHUMG00000166096	865	Anoctamins
HGNC:23837	ANO4	anoctamin 4	Approved	gene with protein product	TMEM16D	FLJ34221, FLJ34272, FLJ35277	12q23.1	121601	ENSG00000151572	OTTHUMG00000170465	865	Anoctamins
HGNC:27337	ANO5	anoctamin 5	Approved	gene with protein product	TMEM16E, LGMD2L	GDD1	11p14.3	203859	ENSG00000171714	OTTHUMG00000166051	865	Anoctamins
HGNC:25240	ANO6	anoctamin 6	Approved	gene with protein product	TMEM16F	DKFZp313M0720	12q12	196527	ENSG00000177119	OTTHUMG00000169564	865	Anoctamins
HGNC:31677	ANO7	anoctamin 7	Approved	gene with protein product	PCANAP5, TMEM16G	NGEP, PCANAP5L, IPCA-5	2q37.3	50636	ENSG00000146205	OTTHUMG00000151702	865	Anoctamins
HGNC:29329	ANO8	anoctamin 8	Approved	gene with protein product	KIAA1623, TMEM16H		19p13.11	57719	ENSG00000074855	OTTHUMG00000182665	865	Anoctamins
HGNC:20679	ANO9	anoctamin 9	Approved	gene with protein product	TP53I5, TMEM16J	PIG5	11p15.5	338440	ENSG00000185101	OTTHUMG00000165446	865	Anoctamins
HGNC:7103	MIP	major intrinsic protein of lens fiber	Approved	gene with protein product		MP26, LIM1, AQP0	12q13.3	4284	ENSG00000135517	OTTHUMG00000170571	305	Aquaporins
HGNC:633	AQP1	aquaporin 1 (Colton blood group)	Approved	gene with protein product	CO	CHIP28	7p14.3	358	ENSG00000240583	OTTHUMG00000023944	305	Aquaporins
HGNC:16029	AQP10	aquaporin 10	Approved	gene with protein product			1q21.3	89872	ENSG00000143595	OTTHUMG00000035980	305	Aquaporins
HGNC:19940	AQP11	aquaporin 11	Approved	gene with protein product		AQPX1	11q14.1	282679	ENSG00000178301	OTTHUMG00000165194	305	Aquaporins
HGNC:19941	AQP12A	aquaporin 12A	Approved	gene with protein product	AQP12		2q37.3	375318	ENSG00000184945	OTTHUMG00000183906	305	Aquaporins
HGNC:6096	AQP12B	aquaporin 12B	Approved	gene with protein product	INSSA3		2q37.3	653437	ENSG00000185176	OTTHUMG00000152263	305	Aquaporins
HGNC:634	AQP2	aquaporin 2	Approved	gene with protein product			12q13.12	359	ENSG00000167580	OTTHUMG00000169709	305	Aquaporins
HGNC:636	AQP3	aquaporin 3 (Gill blood group)	Approved	gene with protein product		GIL	9p13.3	360	ENSG00000165272	OTTHUMG00000019769	305	Aquaporins
HGNC:637	AQP4	aquaporin 4	Approved	gene with protein product		MIWC, AQP-4, hAQP4	18q11.2	361	ENSG00000171885	OTTHUMG00000131955	305	Aquaporins
HGNC:638	AQP5	aquaporin 5	Approved	gene with protein product			12q13.12	362	ENSG00000161798	OTTHUMG00000169710	305	Aquaporins
HGNC:639	AQP6	aquaporin 6	Approved	gene with protein product	AQP2L		12q13.12	363	ENSG00000086159	OTTHUMG00000133548	305	Aquaporins
HGNC:640	AQP7	aquaporin 7	Approved	gene with protein product	AQP7L	AQP9, AQPap	9p13.3	364	ENSG00000165269	OTTHUMG00000019773	305	Aquaporins
HGNC:642	AQP8	aquaporin 8	Approved	gene with protein product			16p12.1	343	ENSG00000103375	OTTHUMG00000097013	305	Aquaporins
HGNC:643	AQP9	aquaporin 9	Approved	gene with protein product		SSC1, HsT17287	15q21.3	366	ENSG00000103569	OTTHUMG00000132631	305	Aquaporins
HGNC:12703	BEST1	bestrophin 1	Approved	gene with protein product	VMD2	BMD, BEST, RP50	11q12.3	7439	ENSG00000167995	OTTHUMG00000167469	866	Bestrophins
HGNC:17107	BEST2	bestrophin 2	Approved	gene with protein product	VMD2L1	FLJ20132	19p13.13	54831	ENSG00000039987	OTTHUMG00000169293	866	Bestrophins
HGNC:17105	BEST3	bestrophin 3	Approved	gene with protein product	VMD2L3	MGC40411, MGC13168	12q15	144453	ENSG00000127325	OTTHUMG00000149919	866	Bestrophins
HGNC:17106	BEST4	bestrophin 4	Approved	gene with protein product	VMD2L2		1p34.1	266675	ENSG00000142959	OTTHUMG00000008488	866	Bestrophins
HGNC:1405	CACNG1	calcium voltage-gated channel auxiliary subunit gamma 1	Approved	gene with protein product	CACNLG		17q24.2	786	ENSG00000108878	OTTHUMG00000179553	1511	Calcium channel auxiliary gamma subunits
HGNC:1406	CACNG2	calcium voltage-gated channel auxiliary subunit gamma 2	Approved	gene with protein product		stargazin, MGC138502, MGC138504	22q12.3	10369	ENSG00000166862	OTTHUMG00000030612	1511	Calcium channel auxiliary gamma subunits
HGNC:1407	CACNG3	calcium voltage-gated channel auxiliary subunit gamma 3	Approved	gene with protein product			16p12.1	10368	ENSG00000006116	OTTHUMG00000131651	1511	Calcium channel auxiliary gamma subunits
HGNC:1408	CACNG4	calcium voltage-gated channel auxiliary subunit gamma 4	Approved	gene with protein product		MGC11138, MGC24983	17q24.2	27092	ENSG00000075461	OTTHUMG00000179550	1511	Calcium channel auxiliary gamma subunits
HGNC:1409	CACNG5	calcium voltage-gated channel auxiliary subunit gamma 5	Approved	gene with protein product			17q24.2	27091	ENSG00000075429	OTTHUMG00000166468	1511	Calcium channel auxiliary gamma subunits
HGNC:13625	CACNG6	calcium voltage-gated channel auxiliary subunit gamma 6	Approved	gene with protein product			19q13.42	59285	ENSG00000130433	OTTHUMG00000064907	1511	Calcium channel auxiliary gamma subunits
HGNC:13626	CACNG7	calcium voltage-gated channel auxiliary subunit gamma 7	Approved	gene with protein product			19q13.42	59284	ENSG00000105605	OTTHUMG00000064852	1511	Calcium channel auxiliary gamma subunits
HGNC:13628	CACNG8	calcium voltage-gated channel auxiliary subunit gamma 8	Approved	gene with protein product			19q13.42	59283	ENSG00000142408	OTTHUMG00000064908	1511	Calcium channel auxiliary gamma subunits
HGNC:1388	CACNA1A	calcium voltage-gated channel subunit alpha1 A	Approved	gene with protein product	CACNL1A4, SCA6, MHP1, MHP	Cav2.1, EA2, APCA, HPCA, FHM	19p13.13	773	ENSG00000141837	OTTHUMG00000044590	1512	Calcium voltage-gated channel alpha1 subunits
HGNC:1389	CACNA1B	calcium voltage-gated channel subunit alpha1 B	Approved	gene with protein product	CACNL1A5	Cav2.2, CACNN	9q34.3	774	ENSG00000148408	OTTHUMG00000021002	1512	Calcium voltage-gated channel alpha1 subunits
HGNC:1390	CACNA1C	calcium voltage-gated channel subunit alpha1 C	Approved	gene with protein product	CCHL1A1, CACNL1A1	Cav1.2, CACH2, CACN2, TS, LQT8	12p13.33	775	ENSG00000151067	OTTHUMG00000150243	1512	Calcium voltage-gated channel alpha1 subunits
HGNC:1391	CACNA1D	calcium voltage-gated channel subunit alpha1 D	Approved	gene with protein product	CCHL1A2, CACNL1A2	Cav1.3, CACH3, CACN4	3p21.1	776	ENSG00000157388	OTTHUMG00000158278	1512	Calcium voltage-gated channel alpha1 subunits
HGNC:1392	CACNA1E	calcium voltage-gated channel subunit alpha1 E	Approved	gene with protein product	CACNL1A6	Cav2.3, BII, CACH6	1q25.3	777	ENSG00000198216	OTTHUMG00000037301	1512	Calcium voltage-gated channel alpha1 subunits
HGNC:1393	CACNA1F	calcium voltage-gated channel subunit alpha1 F	Approved	gene with protein product	CSNB2, AIED	Cav1.4, JM8, JMC8, CSNBX2, CORDX3, CSNB2A, OA2	Xp11.23	778	ENSG00000102001	OTTHUMG00000022703	1512	Calcium voltage-gated channel alpha1 subunits
HGNC:1394	CACNA1G	calcium voltage-gated channel subunit alpha1 G	Approved	gene with protein product		Cav3.1, NBR13	17q21.33	8913	ENSG00000006283	OTTHUMG00000162180	1512	Calcium voltage-gated channel alpha1 subunits
HGNC:1395	CACNA1H	calcium voltage-gated channel subunit alpha1 H	Approved	gene with protein product		Cav3.2	16p13.3	8912	ENSG00000196557	OTTHUMG00000172992	1512	Calcium voltage-gated channel alpha1 subunits
HGNC:1396	CACNA1I	calcium voltage-gated channel subunit alpha1 I	Approved	gene with protein product		Cav3.3	22q13.1	8911	ENSG00000100346	OTTHUMG00000151096	1512	Calcium voltage-gated channel alpha1 subunits
HGNC:1397	CACNA1S	calcium voltage-gated channel subunit alpha1 S	Approved	gene with protein product	HOKPP, MHS5, CACNL1A3	Cav1.1, hypoPP	1q32.1	779	ENSG00000081248	OTTHUMG00000035784	1512	Calcium voltage-gated channel alpha1 subunits
HGNC:1399	CACNA2D1	calcium voltage-gated channel auxiliary subunit alpha2delta 1	Approved	gene with protein product	CACNL2A, CACNA2, MHS3, LINC01112	lncRNA-N3	7q21.11	781	ENSG00000153956	OTTHUMG00000023622	1514	Calcium voltage-gated channel auxiliary alpha2delta subunits
HGNC:1400	CACNA2D2	calcium voltage-gated channel auxiliary subunit alpha2delta 2	Approved	gene with protein product		KIAA0558	3p21.31	9254	ENSG00000007402	OTTHUMG00000156887	1514	Calcium voltage-gated channel auxiliary alpha2delta subunits
HGNC:15460	CACNA2D3	calcium voltage-gated channel auxiliary subunit alpha2delta 3	Approved	gene with protein product		HSA272268	3p21.1-p14.3	55799	ENSG00000157445	OTTHUMG00000158580	1514	Calcium voltage-gated channel auxiliary alpha2delta subunits
HGNC:20202	CACNA2D4	calcium voltage-gated channel auxiliary subunit alpha2delta 4	Approved	gene with protein product			12p13.33	93589	ENSG00000151062	OTTHUMG00000168111	1514	Calcium voltage-gated channel auxiliary alpha2delta subunits
HGNC:1401	CACNB1	calcium voltage-gated channel auxiliary subunit beta 1	Approved	gene with protein product	CACNLB1		17q12	782	ENSG00000067191	OTTHUMG00000133217	1515	Calcium voltage-gated channel auxiliary beta subunits
HGNC:1402	CACNB2	calcium voltage-gated channel auxiliary subunit beta 2	Approved	gene with protein product	MYSB, CACNLB2		10p12	783	ENSG00000165995	OTTHUMG00000017764	1515	Calcium voltage-gated channel auxiliary beta subunits
HGNC:1403	CACNB3	calcium voltage-gated channel auxiliary subunit beta 3	Approved	gene with protein product	CACNLB3		12q13.12	784	ENSG00000167535	OTTHUMG00000170398	1515	Calcium voltage-gated channel auxiliary beta subunits
HGNC:1404	CACNB4	calcium voltage-gated channel auxiliary subunit beta 4	Approved	gene with protein product		EJM4	2q23.3	785	ENSG00000182389	OTTHUMG00000155091	1515	Calcium voltage-gated channel auxiliary beta subunits
HGNC:17116	CATSPER1	cation channel sperm associated 1	Approved	gene with protein product		CATSPER	11q13.1	117144	ENSG00000175294	OTTHUMG00000166668	186	Cation channels sperm associated
HGNC:18810	CATSPER2	cation channel sperm associated 2	Approved	gene with protein product			15q15.3	117155	ENSG00000166762	OTTHUMG00000059902	186	Cation channels sperm associated
HGNC:20819	CATSPER3	cation channel sperm associated 3	Approved	gene with protein product		CACRC	5q31.1	347732	ENSG00000152705	OTTHUMG00000129137	186	Cation channels sperm associated
HGNC:23220	CATSPER4	cation channel sperm associated 4	Approved	gene with protein product			1p36.11	378807	ENSG00000188782	OTTHUMG00000003383	186	Cation channels sperm associated
HGNC:20500	CATSPERB	cation channel sperm associated auxiliary subunit beta	Approved	gene with protein product	C14orf161	FLJ14298	14q32.12	79820	ENSG00000133962	OTTHUMG00000171118	186	Cation channels sperm associated
HGNC:28598	CATSPERD	cation channel sperm associated auxiliary subunit delta	Approved	gene with protein product	TMEM146	MGC39581	19p13.3	257062	ENSG00000174898	OTTHUMG00000143036	186	Cation channels sperm associated
HGNC:28491	CATSPERE	catsper channel auxiliary subunit epsilon	Approved	gene with protein product	C1orf101	MGC33370	1q44	257044	ENSG00000179397	OTTHUMG00000040103	186	Cation channels sperm associated
HGNC:25243	CATSPERG	cation channel sperm associated auxiliary subunit gamma	Approved	gene with protein product	C19orf15	DKFZp434A1022, FLJ46353	19q13.2	57828	ENSG00000099338	OTTHUMG00000153223	186	Cation channels sperm associated
HGNC:19231	CATSPERZ	catsper channel auxiliary subunit zeta	Approved	gene with protein product	C11orf20, TEX40	DKFZP566E164	11q13.1	25858	ENSG00000219435	OTTHUMG00000167820	186	Cation channels sperm associated
HGNC:1884	CFTR	CF transmembrane conductance regulator	Approved	gene with protein product	CF, ABCC7	MRP7, ABC35, TNR-CFTR, dJ760C5.1, CFTR/MRP	7q31.2	1080	ENSG00000001626	OTTHUMG00000023076	309	Chloride channels, ATP-gated CFTR
HGNC:2062	CLIC1	chloride intracellular channel 1	Approved	gene with protein product		NCC27, p64CLCP, G6, CLCNL1	6p21.33	1192	ENSG00000213719	OTTHUMG00000031103	307	Chloride intracellular channels
HGNC:2063	CLIC2	chloride intracellular channel 2	Approved	gene with protein product		XAP121, CLCNL2	Xq28	1193	ENSG00000155962	OTTHUMG00000022660	307	Chloride intracellular channels
HGNC:2064	CLIC3	chloride intracellular channel 3	Approved	gene with protein product			9q34.3	9022	ENSG00000169583	OTTHUMG00000020954	307	Chloride intracellular channels
HGNC:13518	CLIC4	chloride intracellular channel 4	Approved	gene with protein product		DKFZP566G223, CLIC4L, P64H1, H1, huH1, p64H1	1p36.11	25932	ENSG00000169504	OTTHUMG00000003327	307	Chloride intracellular channels
HGNC:13517	CLIC5	chloride intracellular channel 5	Approved	gene with protein product		DFNB102	6p21.1	53405	ENSG00000112782	OTTHUMG00000014775	307	Chloride intracellular channels
HGNC:2065	CLIC6	chloride intracellular channel 6	Approved	gene with protein product	CLIC1L	CLIC5	21q22.12	54102	ENSG00000159212	OTTHUMG00000086237	307	Chloride intracellular channels
HGNC:2019	CLCN1	chloride voltage-gated channel 1	Approved	gene with protein product		CLC1, ClC-1	7q34	1180	ENSG00000188037	OTTHUMG00000152695	302	Chloride voltage-gated channels
HGNC:2020	CLCN2	chloride voltage-gated channel 2	Approved	gene with protein product		CLC2, EJM6, ClC-2	3q27.1	1181	ENSG00000114859	OTTHUMG00000156747	302	Chloride voltage-gated channels
HGNC:2021	CLCN3	chloride voltage-gated channel 3	Approved	gene with protein product		CLC3, ClC-3	4q33	1182	ENSG00000109572	OTTHUMG00000160973	302	Chloride voltage-gated channels
HGNC:2022	CLCN4	chloride voltage-gated channel 4	Approved	gene with protein product		CLC4, ClC-4	Xp22.2	1183	ENSG00000073464	OTTHUMG00000021125	302	Chloride voltage-gated channels
HGNC:2023	CLCN5	chloride voltage-gated channel 5	Approved	gene with protein product	NPHL2, NPHL1	DENTS, XLRH, hClC-K2, hCIC-K2, CLC5, XRN, ClC-5	Xp11.23	1184	ENSG00000171365	OTTHUMG00000021514	302	Chloride voltage-gated channels
HGNC:2024	CLCN6	chloride voltage-gated channel 6	Approved	gene with protein product		CLC-6, KIAA0046, ClC-6	1p36.22	1185	ENSG00000011021	OTTHUMG00000002299	302	Chloride voltage-gated channels
HGNC:2025	CLCN7	chloride voltage-gated channel 7	Approved	gene with protein product		CLC-7, OPTA2, CLC7, ClC-7, PPP1R63	16p13.3	1186	ENSG00000103249	OTTHUMG00000044467	302	Chloride voltage-gated channels
HGNC:2026	CLCNKA	chloride voltage-gated channel Ka	Approved	gene with protein product		hClC-Ka	1p36.13	1187	ENSG00000186510	OTTHUMG00000009529	302	Chloride voltage-gated channels
HGNC:2027	CLCNKB	chloride voltage-gated channel Kb	Approved	gene with protein product		hClC-Kb	1p36.13	1188	ENSG00000184908	OTTHUMG00000009530	302	Chloride voltage-gated channels
HGNC:16512	BSND	barttin CLCNK type accessory subunit beta	Approved	gene with protein product	DFNB73	BART	1p32.3	7809	ENSG00000162399	OTTHUMG00000008112	302	Chloride voltage-gated channels
HGNC:1955	CHRNA1	cholinergic receptor nicotinic alpha 1 subunit	Approved	gene with protein product	CHRNA		2q31.1	1134	ENSG00000138435	OTTHUMG00000132357	173	Cholinergic receptors nicotinic subunits
HGNC:13800	CHRNA10	cholinergic receptor nicotinic alpha 10 subunit	Approved	gene with protein product			11p15.4	57053	ENSG00000129749	OTTHUMG00000011844	173	Cholinergic receptors nicotinic subunits
HGNC:1956	CHRNA2	cholinergic receptor nicotinic alpha 2 subunit	Approved	gene with protein product			8p21.2	1135	ENSG00000120903	OTTHUMG00000102083	173	Cholinergic receptors nicotinic subunits
HGNC:1957	CHRNA3	cholinergic receptor nicotinic alpha 3 subunit	Approved	gene with protein product			15q25.1	1136	ENSG00000080644	OTTHUMG00000143863	173	Cholinergic receptors nicotinic subunits
HGNC:1958	CHRNA4	cholinergic receptor nicotinic alpha 4 subunit	Approved	gene with protein product	EBN, EBN1	BFNC	20q13.33	1137	ENSG00000101204	OTTHUMG00000033080	173	Cholinergic receptors nicotinic subunits
HGNC:1959	CHRNA5	cholinergic receptor nicotinic alpha 5 subunit	Approved	gene with protein product			15q25.1	1138	ENSG00000169684	OTTHUMG00000143858	173	Cholinergic receptors nicotinic subunits
HGNC:15963	CHRNA6	cholinergic receptor nicotinic alpha 6 subunit	Approved	gene with protein product			8p11.21	8973	ENSG00000147434	OTTHUMG00000165275	173	Cholinergic receptors nicotinic subunits
HGNC:1960	CHRNA7	cholinergic receptor nicotinic alpha 7 subunit	Approved	gene with protein product			15q13.3	1139	ENSG00000175344	OTTHUMG00000129285	173	Cholinergic receptors nicotinic subunits
HGNC:14079	CHRNA9	cholinergic receptor nicotinic alpha 9 subunit	Approved	gene with protein product		NACHRA9	4p14	55584	ENSG00000174343	OTTHUMG00000099375	173	Cholinergic receptors nicotinic subunits
HGNC:1961	CHRNB1	cholinergic receptor nicotinic beta 1 subunit	Approved	gene with protein product	CHRNB		17p13.1	1140	ENSG00000170175	OTTHUMG00000108139	173	Cholinergic receptors nicotinic subunits
HGNC:1962	CHRNB2	cholinergic receptor nicotinic beta 2 subunit	Approved	gene with protein product			1q21.3	1141	ENSG00000160716	OTTHUMG00000037262	173	Cholinergic receptors nicotinic subunits
HGNC:1963	CHRNB3	cholinergic receptor nicotinic beta 3 subunit	Approved	gene with protein product			8p11.21	1142	ENSG00000147432	OTTHUMG00000165262	173	Cholinergic receptors nicotinic subunits
HGNC:1964	CHRNB4	cholinergic receptor nicotinic beta 4 subunit	Approved	gene with protein product			15q25.1	1143	ENSG00000117971	OTTHUMG00000143860	173	Cholinergic receptors nicotinic subunits
HGNC:1965	CHRND	cholinergic receptor nicotinic delta subunit	Approved	gene with protein product	ACHRD		2q37.1	1144	ENSG00000135902	OTTHUMG00000133261	173	Cholinergic receptors nicotinic subunits
HGNC:1966	CHRNE	cholinergic receptor nicotinic epsilon subunit	Approved	gene with protein product		ACHRE	17p13.2	1145	ENSG00000108556	OTTHUMG00000090778	173	Cholinergic receptors nicotinic subunits
HGNC:1967	CHRNG	cholinergic receptor nicotinic gamma subunit	Approved	gene with protein product	ACHRG		2q37.1	1146	ENSG00000196811	OTTHUMG00000153327	173	Cholinergic receptors nicotinic subunits
HGNC:2148	CNGA1	cyclic nucleotide gated channel subunit alpha 1	Approved	gene with protein product	CNCG1, CNCG	RCNC1, RCNCa, CNG1, RP49	4p12	1259	ENSG00000198515	OTTHUMG00000160668	250	Cyclic nucleotide gated channels
HGNC:2149	CNGA2	cyclic nucleotide gated channel subunit alpha 2	Approved	gene with protein product	CNCA1, CNCA	CNG2, OCNC1, OCNCa, OCNCALPHA, OCNCalpha, FLJ46312	Xq28	1260	ENSG00000183862	OTTHUMG00000024173	250	Cyclic nucleotide gated channels
HGNC:2150	CNGA3	cyclic nucleotide gated channel subunit alpha 3	Approved	gene with protein product	CNCG3, ACHM2	CCNC1, CCNCa, CNG3	2q11.2	1261	ENSG00000144191	OTTHUMG00000130561	250	Cyclic nucleotide gated channels
HGNC:2152	CNGA4	cyclic nucleotide gated channel subunit alpha 4	Approved	gene with protein product	CNCA2, CNGB2	OCNC2, OCNCb, CNG5	11p15.4	1262	ENSG00000132259	OTTHUMG00000165379	250	Cyclic nucleotide gated channels
HGNC:2151	CNGB1	cyclic nucleotide gated channel subunit beta 1	Approved	gene with protein product	CNCG2, CNCG3L	RCNC2, RCNCb, GARP, GAR1, CNGB1B, RP45	16q21	1258	ENSG00000070729	OTTHUMG00000154810	250	Cyclic nucleotide gated channels
HGNC:2153	CNGB3	cyclic nucleotide gated channel subunit beta 3	Approved	gene with protein product	ACHM3, ACHM1, RMCH		8q21.3	54714	ENSG00000170289	OTTHUMG00000163738	250	Cyclic nucleotide gated channels
HGNC:4845	HCN1	hyperpolarization activated cyclic nucleotide gated potassium channel 1	Approved	gene with protein product	BCNG1	BCNG-1, HAC-2	5p12	348980	ENSG00000164588	OTTHUMG00000131155	250	Cyclic nucleotide gated channels
HGNC:4846	HCN2	hyperpolarization activated cyclic nucleotide gated potassium and sodium channel 2	Approved	gene with protein product	BCNG2	BCNG-2, HAC-1	19p13.3	610	ENSG00000099822	OTTHUMG00000180590	250	Cyclic nucleotide gated channels
HGNC:19183	HCN3	hyperpolarization activated cyclic nucleotide gated potassium channel 3	Approved	gene with protein product		KIAA1535	1q22	57657	ENSG00000143630	OTTHUMG00000035872	250	Cyclic nucleotide gated channels
HGNC:16882	HCN4	hyperpolarization activated cyclic nucleotide gated potassium channel 4	Approved	gene with protein product			15q24.1	10021	ENSG00000138622	OTTHUMG00000137563	250	Cyclic nucleotide gated channels
HGNC:4075	GABRA1	gamma-aminobutyric acid type A receptor subunit alpha1	Approved	gene with protein product		EJM5	5q34	2554	ENSG00000022355	OTTHUMG00000163586	563	Gamma-aminobutyric acid type A receptor subunits
HGNC:4076	GABRA2	gamma-aminobutyric acid type A receptor subunit alpha2	Approved	gene with protein product			4p12	2555	ENSG00000151834	OTTHUMG00000044266	563	Gamma-aminobutyric acid type A receptor subunits
HGNC:4077	GABRA3	gamma-aminobutyric acid type A receptor subunit alpha3	Approved	gene with protein product			Xq28	2556	ENSG00000011677	OTTHUMG00000024183	563	Gamma-aminobutyric acid type A receptor subunits
HGNC:4078	GABRA4	gamma-aminobutyric acid type A receptor subunit alpha4	Approved	gene with protein product			4p12	2557	ENSG00000109158	OTTHUMG00000099431	563	Gamma-aminobutyric acid type A receptor subunits
HGNC:4079	GABRA5	gamma-aminobutyric acid type A receptor subunit alpha5	Approved	gene with protein product			15q12	2558	ENSG00000186297	OTTHUMG00000171824	563	Gamma-aminobutyric acid type A receptor subunits
HGNC:4080	GABRA6	gamma-aminobutyric acid type A receptor subunit alpha6	Approved	gene with protein product			5q34	2559	ENSG00000145863	OTTHUMG00000130351	563	Gamma-aminobutyric acid type A receptor subunits
HGNC:4081	GABRB1	gamma-aminobutyric acid type A receptor subunit beta1	Approved	gene with protein product			4p12	2560	ENSG00000163288	OTTHUMG00000044269	563	Gamma-aminobutyric acid type A receptor subunits
HGNC:4082	GABRB2	gamma-aminobutyric acid type A receptor subunit beta2	Approved	gene with protein product			5q34	2561	ENSG00000145864	OTTHUMG00000130349	563	Gamma-aminobutyric acid type A receptor subunits
HGNC:4083	GABRB3	gamma-aminobutyric acid type A receptor subunit beta3	Approved	gene with protein product			15q12	2562	ENSG00000166206	OTTHUMG00000129231	563	Gamma-aminobutyric acid type A receptor subunits
HGNC:4084	GABRD	gamma-aminobutyric acid type A receptor subunit delta	Approved	gene with protein product			1p36.33	2563	ENSG00000187730	OTTHUMG00000041064	563	Gamma-aminobutyric acid type A receptor subunits
HGNC:4085	GABRE	gamma-aminobutyric acid type A receptor subunit epsilon	Approved	gene with protein product			Xq28	2564	ENSG00000102287	OTTHUMG00000024176	563	Gamma-aminobutyric acid type A receptor subunits
HGNC:4086	GABRG1	gamma-aminobutyric acid type A receptor subunit gamma1	Approved	gene with protein product			4p12	2565	ENSG00000163285	OTTHUMG00000128609	563	Gamma-aminobutyric acid type A receptor subunits
HGNC:4087	GABRG2	gamma-aminobutyric acid type A receptor subunit gamma2	Approved	gene with protein product			5q34	2566	ENSG00000113327	OTTHUMG00000130350	563	Gamma-aminobutyric acid type A receptor subunits
HGNC:4088	GABRG3	gamma-aminobutyric acid type A receptor subunit gamma3	Approved	gene with protein product			15q12	2567	ENSG00000182256	OTTHUMG00000044462	563	Gamma-aminobutyric acid type A receptor subunits
HGNC:4089	GABRP	gamma-aminobutyric acid type A receptor subunit pi	Approved	gene with protein product			5q35.1	2568	ENSG00000094755	OTTHUMG00000130443	563	Gamma-aminobutyric acid type A receptor subunits
HGNC:14454	GABRQ	gamma-aminobutyric acid type A receptor subunit theta	Approved	gene with protein product			Xq28	55879	ENSG00000268089	OTTHUMG00000022649	563	Gamma-aminobutyric acid type A receptor subunits
HGNC:4090	GABRR1	gamma-aminobutyric acid type A receptor subunit rho1	Approved	gene with protein product			6q15	2569	ENSG00000146276	OTTHUMG00000015195	563	Gamma-aminobutyric acid type A receptor subunits
HGNC:4091	GABRR2	gamma-aminobutyric acid type A receptor subunit rho2	Approved	gene with protein product			6q15	2570	ENSG00000111886	OTTHUMG00000015198	563	Gamma-aminobutyric acid type A receptor subunits
HGNC:17969	GABRR3	gamma-aminobutyric acid type A receptor subunit rho3	Approved	gene with protein product			3q11.2	200959	ENSG00000183185	OTTHUMG00000159135	563	Gamma-aminobutyric acid type A receptor subunits
HGNC:4274	GJA1	gap junction protein alpha 1	Approved	gene with protein product	ODDD, GJAL	CX43, ODD, ODOD, SDTY3	6q22.31	2697	ENSG00000152661	OTTHUMG00000015479	314	Gap junction proteins
HGNC:16995	GJA10	gap junction protein alpha 10	Approved	gene with protein product		CX62	6q15	84694	ENSG00000135355	OTTHUMG00000015210	314	Gap junction proteins
HGNC:4277	GJA3	gap junction protein alpha 3	Approved	gene with protein product	CZP3	CX46	13q12.11	2700	ENSG00000121743	OTTHUMG00000016510	314	Gap junction proteins
HGNC:4278	GJA4	gap junction protein alpha 4	Approved	gene with protein product		CX37	1p34.3	2701	ENSG00000187513	OTTHUMG00000004050	314	Gap junction proteins
HGNC:4279	GJA5	gap junction protein alpha 5	Approved	gene with protein product		CX40	1q21.2	2702	ENSG00000265107	OTTHUMG00000014020	314	Gap junction proteins
HGNC:32542	GJA6P	gap junction protein alpha 6, pseudogene	Approved	pseudogene			Xp22.13	100126825	ENSG00000236187	OTTHUMG00000021215	314	Gap junction proteins
HGNC:4281	GJA8	gap junction protein alpha 8	Approved	gene with protein product	CAE1, CZP1, CAE	CX50	1q21.2	2703	ENSG00000121634	OTTHUMG00000024085	314	Gap junction proteins
HGNC:19155	GJA9	gap junction protein alpha 9	Approved	gene with protein product	GJA10	CX59, CX58	1p34.3	81025	ENSG00000131233	OTTHUMG00000000482	314	Gap junction proteins
HGNC:4283	GJB1	gap junction protein beta 1	Approved	gene with protein product	CMTX1, CMTX	CX32	Xq13.1	2705	ENSG00000169562	OTTHUMG00000021797	314	Gap junction proteins
HGNC:4284	GJB2	gap junction protein beta 2	Approved	gene with protein product	DFNB1, DFNA3	CX26, NSRD1	13q12.11	2706	ENSG00000165474	OTTHUMG00000016513	314	Gap junction proteins
HGNC:4285	GJB3	gap junction protein beta 3	Approved	gene with protein product	DFNA2, EKV	CX31	1p34.3	2707	ENSG00000188910	OTTHUMG00000004051	314	Gap junction proteins
HGNC:4286	GJB4	gap junction protein beta 4	Approved	gene with protein product		CX30.3	1p34.3	127534	ENSG00000189433	OTTHUMG00000004052	314	Gap junction proteins
HGNC:4287	GJB5	gap junction protein beta 5	Approved	gene with protein product		CX31.1	1p34.3	2709	ENSG00000189280	OTTHUMG00000004053	314	Gap junction proteins
HGNC:4288	GJB6	gap junction protein beta 6	Approved	gene with protein product	DFNA3, ED2	EDH, HED, CX30	13q12.11	10804	ENSG00000121742	OTTHUMG00000016515	314	Gap junction proteins
HGNC:16690	GJB7	gap junction protein beta 7	Approved	gene with protein product		CX25, bA136M9.1	6q14.3-q15	375519	ENSG00000164411	OTTHUMG00000015166	314	Gap junction proteins
HGNC:4280	GJC1	gap junction protein gamma 1	Approved	gene with protein product	GJA7	CX45	17q21.31	10052	ENSG00000182963	OTTHUMG00000179861	314	Gap junction proteins
HGNC:17494	GJC2	gap junction protein gamma 2	Approved	gene with protein product	GJA12	CX47, CX46.6, SPG44	1q42.13	57165	ENSG00000198835	OTTHUMG00000039771	314	Gap junction proteins
HGNC:17495	GJC3	gap junction protein gamma 3	Approved	gene with protein product	GJE1	CX30.2	7q22.1	349149	ENSG00000176402	OTTHUMG00000156649	314	Gap junction proteins
HGNC:19154	GJD2	gap junction protein delta 2	Approved	gene with protein product	GJA9	CX36	15q14	57369	ENSG00000159248	OTTHUMG00000129674	314	Gap junction proteins
HGNC:19147	GJD3	gap junction protein delta 3	Approved	gene with protein product	GJC1	CX31.9, GJA11, Cx30.2	17q21.2	125111	ENSG00000183153	OTTHUMG00000179634	314	Gap junction proteins
HGNC:23296	GJD4	gap junction protein delta 4	Approved	gene with protein product		CX40.1, FLJ90023	10p11.21	219770	ENSG00000177291	OTTHUMG00000017957	314	Gap junction proteins
HGNC:33251	GJE1	gap junction protein epsilon 1	Approved	gene with protein product		CX23	6q24.1	100126572	ENSG00000203733	OTTHUMG00000015706	314	Gap junction proteins
HGNC:4571	GRIA1	glutamate ionotropic receptor AMPA type subunit 1	Approved	gene with protein product	GLUR1	GluA1, GLURA	5q33.2	2890	ENSG00000155511	OTTHUMG00000130148	1200	Glutamate ionotropic receptor AMPA type subunits
HGNC:4572	GRIA2	glutamate ionotropic receptor AMPA type subunit 2	Approved	gene with protein product	GLUR2	GluA2, GLURB	4q32.1	2891	ENSG00000120251	OTTHUMG00000133836	1200	Glutamate ionotropic receptor AMPA type subunits
HGNC:4573	GRIA3	glutamate ionotropic receptor AMPA type subunit 3	Approved	gene with protein product	GLUR3	GluA3, GLURC, MRX94	Xq25	2892	ENSG00000125675	OTTHUMG00000022685	1200	Glutamate ionotropic receptor AMPA type subunits
HGNC:4574	GRIA4	glutamate ionotropic receptor AMPA type subunit 4	Approved	gene with protein product	GLUR4	GluA4, GLURD	11q22.3	2893	ENSG00000152578	OTTHUMG00000166236	1200	Glutamate ionotropic receptor AMPA type subunits
HGNC:4575	GRID1	glutamate ionotropic receptor delta type subunit 1	Approved	gene with protein product		GluD1, KIAA1220	10q23.1-q23.2	2894	ENSG00000182771	OTTHUMG00000018650	1202	Glutamate ionotropic receptor delta type subunits
HGNC:4576	GRID2	glutamate ionotropic receptor delta type subunit 2	Approved	gene with protein product		GluD2, GluR-delta-2	4q22.1-q22.2	2895	ENSG00000152208	OTTHUMG00000130975	1202	Glutamate ionotropic receptor delta type subunits
HGNC:4579	GRIK1	glutamate ionotropic receptor kainate type subunit 1	Approved	gene with protein product	GLUR5	GluK1	21q21.3	2897	ENSG00000171189	OTTHUMG00000078879	1199	Glutamate ionotropic receptor kainate type subunits
HGNC:4580	GRIK2	glutamate ionotropic receptor kainate type subunit 2	Approved	gene with protein product	GLUR6	GluK2, MRT6	6q16.3	2898	ENSG00000164418	OTTHUMG00000016328	1199	Glutamate ionotropic receptor kainate type subunits
HGNC:4581	GRIK3	glutamate ionotropic receptor kainate type subunit 3	Approved	gene with protein product		GluK3, GLUR7	1p34.3	2899	ENSG00000163873	OTTHUMG00000004189	1199	Glutamate ionotropic receptor kainate type subunits
HGNC:4582	GRIK4	glutamate ionotropic receptor kainate type subunit 4	Approved	gene with protein product	GRIK	GluK4, KA1	11q23.3	2900	ENSG00000149403	OTTHUMG00000048255	1199	Glutamate ionotropic receptor kainate type subunits
HGNC:4583	GRIK5	glutamate ionotropic receptor kainate type subunit 5	Approved	gene with protein product	GRIK2	GluK5, KA2	19q13.2	2901	ENSG00000105737	OTTHUMG00000044573	1199	Glutamate ionotropic receptor kainate type subunits
HGNC:4584	GRIN1	glutamate ionotropic receptor NMDA type subunit 1	Approved	gene with protein product	NMDAR1	GluN1	9q34.3	2902	ENSG00000176884	OTTHUMG00000020976	1201	Glutamate ionotropic receptor NMDA type subunits
HGNC:4585	GRIN2A	glutamate ionotropic receptor NMDA type subunit 2A	Approved	gene with protein product	NMDAR2A	GluN2A	16p13.2	2903	ENSG00000183454	OTTHUMG00000129721	1201	Glutamate ionotropic receptor NMDA type subunits
HGNC:4586	GRIN2B	glutamate ionotropic receptor NMDA type subunit 2B	Approved	gene with protein product	NMDAR2B	GluN2B	12p13.1	2904	ENSG00000273079	OTTHUMG00000137373	1201	Glutamate ionotropic receptor NMDA type subunits
HGNC:4587	GRIN2C	glutamate ionotropic receptor NMDA type subunit 2C	Approved	gene with protein product	NMDAR2C	GluN2C	17q25.1	2905	ENSG00000161509	OTTHUMG00000044524	1201	Glutamate ionotropic receptor NMDA type subunits
HGNC:4588	GRIN2D	glutamate ionotropic receptor NMDA type subunit 2D	Approved	gene with protein product	NMDAR2D	GluN2D, EB11, NR2D	19q13.33	2906	ENSG00000105464	OTTHUMG00000183304	1201	Glutamate ionotropic receptor NMDA type subunits
HGNC:16767	GRIN3A	glutamate ionotropic receptor NMDA type subunit 3A	Approved	gene with protein product		GluN3A	9q31.1	116443	ENSG00000198785	OTTHUMG00000020387	1201	Glutamate ionotropic receptor NMDA type subunits
HGNC:16768	GRIN3B	glutamate ionotropic receptor NMDA type subunit 3B	Approved	gene with protein product		GluN3B	19p13.3	116444	ENSG00000116032	OTTHUMG00000181904	1201	Glutamate ionotropic receptor NMDA type subunits
HGNC:4326	GLRA1	glycine receptor alpha 1	Approved	gene with protein product	STHE		5q33.1	2741	ENSG00000145888	OTTHUMG00000130121	868	Glycine receptors
HGNC:4327	GLRA2	glycine receptor alpha 2	Approved	gene with protein product	GLR		Xp22.2	2742	ENSG00000101958	OTTHUMG00000021166	868	Glycine receptors
HGNC:4328	GLRA3	glycine receptor alpha 3	Approved	gene with protein product			4q34.1	8001	ENSG00000145451	OTTHUMG00000149816	868	Glycine receptors
HGNC:31715	GLRA4	glycine receptor alpha 4 (pseudogene)	Approved	pseudogene			Xq22.2	441509	ENSG00000188828	OTTHUMG00000022110	868	Glycine receptors
HGNC:4329	GLRB	glycine receptor beta	Approved	gene with protein product			4q32.1	2743	ENSG00000109738	OTTHUMG00000161954	868	Glycine receptors
HGNC:28240	HVCN1	hydrogen voltage gated channel 1	Approved	gene with protein product		MGC15619, Hv1, VSOP	12q24.11	84329	ENSG00000122986	OTTHUMG00000169530	254	Hydrogen voltage gated channels
HGNC:6180	ITPR1	inositol 1,4,5-trisphosphate receptor type 1	Approved	gene with protein product	SCA15, SCA16, SCA29	Insp3r1, IP3R1, ACV, PPP1R94	3p26.1	3708	ENSG00000150995	OTTHUMG00000154996	297	Inositol 1,4,5-triphosphate receptors
HGNC:6181	ITPR2	inositol 1,4,5-trisphosphate receptor type 2	Approved	gene with protein product		IP3R2, CFAP48	12p11.23	3709	ENSG00000123104	OTTHUMG00000169181	297	Inositol 1,4,5-triphosphate receptors
HGNC:6182	ITPR3	inositol 1,4,5-trisphosphate receptor type 3	Approved	gene with protein product		IP3R3	6p21.31	3710	ENSG00000096433	OTTHUMG00000014532	297	Inositol 1,4,5-triphosphate receptors
HGNC:6284	KCNMA1	potassium calcium-activated channel subfamily M alpha 1	Approved	gene with protein product	SLO	KCa1.1, mSLO1	10q22.3	3778	ENSG00000156113	OTTHUMG00000018543	255	Potassium calcium-activated channels
HGNC:6290	KCNN1	potassium calcium-activated channel subfamily N member 1	Approved	gene with protein product		KCa2.1, hSK1	19p13.11	3780	ENSG00000105642	OTTHUMG00000183482	255	Potassium calcium-activated channels
HGNC:6291	KCNN2	potassium calcium-activated channel subfamily N member 2	Approved	gene with protein product		KCa2.2, hSK2	5q22.3	3781	ENSG00000080709	OTTHUMG00000128836	255	Potassium calcium-activated channels
HGNC:6292	KCNN3	potassium calcium-activated channel subfamily N member 3	Approved	gene with protein product		KCa2.3, hSK3, SKCA3	1q21.3	3782	ENSG00000143603	OTTHUMG00000037260	255	Potassium calcium-activated channels
HGNC:6293	KCNN4	potassium calcium-activated channel subfamily N member 4	Approved	gene with protein product		KCa3.1, hSK4, hKCa4, hIKCa1, IK	19q13.31	3783	ENSG00000104783	OTTHUMG00000182779	255	Potassium calcium-activated channels
HGNC:18867	KCNU1	potassium calcium-activated channel subfamily U member 1	Approved	gene with protein product		KCa5.1, Slo3, KCNMC1, Kcnma3	8p11.23	157855	ENSG00000215262	OTTHUMG00000163981	255	Potassium calcium-activated channels
HGNC:6255	KCNJ1	potassium inwardly rectifying channel subfamily J member 1	Approved	gene with protein product		Kir1.1, ROMK1	11q24.3	3758	ENSG00000151704	OTTHUMG00000048247	276	Potassium inwardly rectifying channel subfamily J
HGNC:6256	KCNJ10	potassium inwardly rectifying channel subfamily J member 10	Approved	gene with protein product		Kir4.1, Kir1.2	1q23.2	3766	ENSG00000177807	OTTHUMG00000024073	276	Potassium inwardly rectifying channel subfamily J
HGNC:6257	KCNJ11	potassium inwardly rectifying channel subfamily J member 11	Approved	gene with protein product		Kir6.2, BIR	11p15.1	3767	ENSG00000187486	OTTHUMG00000165914	276	Potassium inwardly rectifying channel subfamily J
HGNC:6258	KCNJ12	potassium inwardly rectifying channel subfamily J member 12	Approved	gene with protein product	KCNJN1	Kir2.2, Kir2.2v, IRK2, hIRK1	17p11.2	3768	ENSG00000184185	OTTHUMG00000132039	276	Potassium inwardly rectifying channel subfamily J
HGNC:6259	KCNJ13	potassium inwardly rectifying channel subfamily J member 13	Approved	gene with protein product		Kir7.1, Kir1.4, LCA16	2q37.1	3769	ENSG00000115474	OTTHUMG00000153292	276	Potassium inwardly rectifying channel subfamily J
HGNC:6260	KCNJ14	potassium inwardly rectifying channel subfamily J member 14	Approved	gene with protein product		Kir2.4, IRK4	19q13.33	3770	ENSG00000182324	OTTHUMG00000183307	276	Potassium inwardly rectifying channel subfamily J
HGNC:6261	KCNJ15	potassium inwardly rectifying channel subfamily J member 15	Approved	gene with protein product		Kir4.2, Kir1.3, IRKK	21q22.13-q22.2	3772	ENSG00000157551	OTTHUMG00000090609	276	Potassium inwardly rectifying channel subfamily J
HGNC:6262	KCNJ16	potassium inwardly rectifying channel subfamily J member 16	Approved	gene with protein product		Kir5.1, BIR9	17q24.3	3773	ENSG00000153822	OTTHUMG00000180349	276	Potassium inwardly rectifying channel subfamily J
HGNC:39080	KCNJ18	potassium inwardly rectifying channel subfamily J member 18	Approved	gene with protein product		KIR2.6, TTPP2	17p11.2	100134444	ENSG00000260458	OTTHUMG00000175863	276	Potassium inwardly rectifying channel subfamily J
HGNC:6263	KCNJ2	potassium inwardly rectifying channel subfamily J member 2	Approved	gene with protein product		Kir2.1, IRK1, LQT7	17q24.3	3759	ENSG00000123700	OTTHUMG00000180351	276	Potassium inwardly rectifying channel subfamily J
HGNC:6264	KCNJ3	potassium inwardly rectifying channel subfamily J member 3	Approved	gene with protein product		Kir3.1, GIRK1, KGA	2q24.1	3760	ENSG00000162989	OTTHUMG00000131937	276	Potassium inwardly rectifying channel subfamily J
HGNC:6265	KCNJ4	potassium inwardly rectifying channel subfamily J member 4	Approved	gene with protein product		Kir2.3, HIR, HRK1, hIRK2, IRK3	22q13.1	3761	ENSG00000168135	OTTHUMG00000151131	276	Potassium inwardly rectifying channel subfamily J
HGNC:6266	KCNJ5	potassium inwardly rectifying channel subfamily J member 5	Approved	gene with protein product		Kir3.4, CIR, KATP1, GIRK4, LQT13	11q24.3	3762	ENSG00000120457	OTTHUMG00000165795	276	Potassium inwardly rectifying channel subfamily J
HGNC:6267	KCNJ6	potassium inwardly rectifying channel subfamily J member 6	Approved	gene with protein product	KCNJ7	Kir3.2, GIRK2, KATP2, BIR1, hiGIRK2	21q22.13	3763	ENSG00000157542	OTTHUMG00000086667	276	Potassium inwardly rectifying channel subfamily J
HGNC:6269	KCNJ8	potassium inwardly rectifying channel subfamily J member 8	Approved	gene with protein product		Kir6.1	12p12.1	3764	ENSG00000121361	OTTHUMG00000169093	276	Potassium inwardly rectifying channel subfamily J
HGNC:6270	KCNJ9	potassium inwardly rectifying channel subfamily J member 9	Approved	gene with protein product		Kir3.3, GIRK3	1q23.2	3765	ENSG00000162728	OTTHUMG00000024072	276	Potassium inwardly rectifying channel subfamily J
HGNC:18865	KCNT1	potassium sodium-activated channel subfamily T member 1	Approved	gene with protein product		KCa4.1, KIAA1422, SLACK, Slo2.2	9q34.3	57582	ENSG00000107147	OTTHUMG00000020917	856	Potassium sodium-activated channel subfamily T
HGNC:18866	KCNT2	potassium sodium-activated channel subfamily T member 2	Approved	gene with protein product		KCa4.2, SLICK, SLO2.1	1q31.3	343450	ENSG00000162687	OTTHUMG00000035611	856	Potassium sodium-activated channel subfamily T
HGNC:6272	KCNK1	potassium two pore domain channel subfamily K member 1	Approved	gene with protein product		K2p1.1, DPK, TWIK-1	1q42.2	3775	ENSG00000135750	OTTHUMG00000037923	277	Potassium two pore domain channel subfamily K
HGNC:6273	KCNK10	potassium two pore domain channel subfamily K member 10	Approved	gene with protein product		K2p10.1, TREK-2, TREK2, PPP1R97	14q31.3	54207	ENSG00000100433	OTTHUMG00000170743	277	Potassium two pore domain channel subfamily K
HGNC:6274	KCNK12	potassium two pore domain channel subfamily K member 12	Approved	gene with protein product		THIK-2, THIK2, K2p12.1	2p16.3	56660	ENSG00000184261	OTTHUMG00000129131	277	Potassium two pore domain channel subfamily K
HGNC:6275	KCNK13	potassium two pore domain channel subfamily K member 13	Approved	gene with protein product		K2p13.1, THIK-1, THIK1	14q32.11	56659	ENSG00000152315	OTTHUMG00000171017	277	Potassium two pore domain channel subfamily K
HGNC:13814	KCNK15	potassium two pore domain channel subfamily K member 15	Approved	gene with protein product	KCNK11, KCNK14	K2p15.1, dJ781B1.1, KT3.3, KIAA0237, TASK5, TASK-5	20q13.12	60598	ENSG00000124249	OTTHUMG00000032544	277	Potassium two pore domain channel subfamily K
HGNC:14464	KCNK16	potassium two pore domain channel subfamily K member 16	Approved	gene with protein product		K2p16.1, TALK-1, TALK1	6p21.2	83795	ENSG00000095981	OTTHUMG00000014645	277	Potassium two pore domain channel subfamily K
HGNC:14465	KCNK17	potassium two pore domain channel subfamily K member 17	Approved	gene with protein product		K2p17.1, TALK-2, TALK2, TASK4, TASK-4	6p21.2	89822	ENSG00000124780	OTTHUMG00000014646	277	Potassium two pore domain channel subfamily K
HGNC:19439	KCNK18	potassium two pore domain channel subfamily K member 18	Approved	gene with protein product		K2p18.1, TRESK-2, TRESK2, TRESK, TRIK	10q25.3	338567	ENSG00000186795	OTTHUMG00000019120	277	Potassium two pore domain channel subfamily K
HGNC:6277	KCNK2	potassium two pore domain channel subfamily K member 2	Approved	gene with protein product		K2p2.1, TREK-1	1q41	3776	ENSG00000082482	OTTHUMG00000037017	277	Potassium two pore domain channel subfamily K
HGNC:6278	KCNK3	potassium two pore domain channel subfamily K member 3	Approved	gene with protein product		K2p3.1, TASK, TASK-1, TASK1	2p23.3	3777	ENSG00000171303	OTTHUMG00000125530	277	Potassium two pore domain channel subfamily K
HGNC:6279	KCNK4	potassium two pore domain channel subfamily K member 4	Approved	gene with protein product		K2p4.1, TRAAK	11q13.1	50801	ENSG00000182450	OTTHUMG00000168006	277	Potassium two pore domain channel subfamily K
HGNC:6280	KCNK5	potassium two pore domain channel subfamily K member 5	Approved	gene with protein product		K2p5.1, TASK-2, TASK2	6p21.2	8645	ENSG00000164626	OTTHUMG00000014642	277	Potassium two pore domain channel subfamily K
HGNC:6281	KCNK6	potassium two pore domain channel subfamily K member 6	Approved	gene with protein product		K2p6.1, TWIK-2	19q13.2	9424	ENSG00000099337	OTTHUMG00000182325	277	Potassium two pore domain channel subfamily K
HGNC:6282	KCNK7	potassium two pore domain channel subfamily K member 7	Approved	gene with protein product		K2p7.1	11q13.1	10089	ENSG00000173338	OTTHUMG00000166528	277	Potassium two pore domain channel subfamily K
HGNC:6283	KCNK9	potassium two pore domain channel subfamily K member 9	Approved	gene with protein product		K2p9.1, TASK3, TASK-3	8q24.3	51305	ENSG00000169427	OTTHUMG00000164186	277	Potassium two pore domain channel subfamily K
HGNC:6218	KCNA1	potassium voltage-gated channel subfamily A member 1	Approved	gene with protein product	AEMK	Kv1.1, RBK1, HUK1, MBK1	12p13.32	3736	ENSG00000111262	OTTHUMG00000044398	274	Potassium voltage-gated channels
HGNC:6219	KCNA10	potassium voltage-gated channel subfamily A member 10	Approved	gene with protein product		Kv1.8	1p13.3	3744	ENSG00000143105	OTTHUMG00000022785	274	Potassium voltage-gated channels
HGNC:6220	KCNA2	potassium voltage-gated channel subfamily A member 2	Approved	gene with protein product		Kv1.2, HK4	1p13.3	3737	ENSG00000177301	OTTHUMG00000011567	274	Potassium voltage-gated channels
HGNC:6221	KCNA3	potassium voltage-gated channel subfamily A member 3	Approved	gene with protein product		Kv1.3, MK3, HLK3, HPCN3	1p13.3	3738	ENSG00000177272	OTTHUMG00000034493	274	Potassium voltage-gated channels
HGNC:6222	KCNA4	potassium voltage-gated channel subfamily A member 4	Approved	gene with protein product	KCNA4L	Kv1.4, HK1, HPCN2, PCN2	11p14.1	3739	ENSG00000182255	OTTHUMG00000166144	274	Potassium voltage-gated channels
HGNC:6224	KCNA5	potassium voltage-gated channel subfamily A member 5	Approved	gene with protein product		Kv1.5, HK2, HPCN1	12p13.32	3741	ENSG00000130037	OTTHUMG00000168232	274	Potassium voltage-gated channels
HGNC:6225	KCNA6	potassium voltage-gated channel subfamily A member 6	Approved	gene with protein product		Kv1.6, HBK2, PPP1R96	12p13.32	3742	ENSG00000151079	OTTHUMG00000168225	274	Potassium voltage-gated channels
HGNC:6226	KCNA7	potassium voltage-gated channel subfamily A member 7	Approved	gene with protein product		Kv1.7, HAK6	19q13.33	3743	ENSG00000104848	OTTHUMG00000183343	274	Potassium voltage-gated channels
HGNC:6231	KCNB1	potassium voltage-gated channel subfamily B member 1	Approved	gene with protein product		Kv2.1	20q13.13	3745	ENSG00000158445	OTTHUMG00000033051	274	Potassium voltage-gated channels
HGNC:6232	KCNB2	potassium voltage-gated channel subfamily B member 2	Approved	gene with protein product		Kv2.2	8q21.11	9312	ENSG00000182674	OTTHUMG00000164498	274	Potassium voltage-gated channels
HGNC:6233	KCNC1	potassium voltage-gated channel subfamily C member 1	Approved	gene with protein product		Kv3.1	11p15.1	3746	ENSG00000129159	OTTHUMG00000166359	274	Potassium voltage-gated channels
HGNC:6234	KCNC2	potassium voltage-gated channel subfamily C member 2	Approved	gene with protein product		Kv3.2	12q21.1	3747	ENSG00000166006	OTTHUMG00000169717	274	Potassium voltage-gated channels
HGNC:6235	KCNC3	potassium voltage-gated channel subfamily C member 3	Approved	gene with protein product	SCA13	Kv3.3	19q13.33	3748	ENSG00000131398	OTTHUMG00000044580	274	Potassium voltage-gated channels
HGNC:6236	KCNC4	potassium voltage-gated channel subfamily C member 4	Approved	gene with protein product	C1orf30	Kv3.4, HKSHIIIC	1p13.3	3749	ENSG00000116396	OTTHUMG00000011037	274	Potassium voltage-gated channels
HGNC:6237	KCND1	potassium voltage-gated channel subfamily D member 1	Approved	gene with protein product		Kv4.1	Xp11.23	3750	ENSG00000102057	OTTHUMG00000024127	274	Potassium voltage-gated channels
HGNC:6238	KCND2	potassium voltage-gated channel subfamily D member 2	Approved	gene with protein product		Kv4.2, RK5, KIAA1044	7q31.31	3751	ENSG00000184408	OTTHUMG00000156989	274	Potassium voltage-gated channels
HGNC:6239	KCND3	potassium voltage-gated channel subfamily D member 3	Approved	gene with protein product	SCA22, SCA19	Kv4.3, KSHIVB	1p13.2	3752	ENSG00000171385	OTTHUMG00000011989	274	Potassium voltage-gated channels
HGNC:6246	KCNF1	potassium voltage-gated channel modifier subfamily F member 1	Approved	gene with protein product	KCNF	Kv5.1, kH1, IK8	2p25.1	3754	ENSG00000162975	OTTHUMG00000119054	274	Potassium voltage-gated channels
HGNC:6248	KCNG1	potassium voltage-gated channel modifier subfamily G member 1	Approved	gene with protein product	KCNG	Kv6.1, kH2, K13	20q13.13	3755	ENSG00000026559	OTTHUMG00000032745	274	Potassium voltage-gated channels
HGNC:6249	KCNG2	potassium voltage-gated channel modifier subfamily G member 2	Approved	gene with protein product		Kv6.2, KCNF2	18q23	26251	ENSG00000178342	OTTHUMG00000044541	274	Potassium voltage-gated channels
HGNC:18306	KCNG3	potassium voltage-gated channel modifier subfamily G member 3	Approved	gene with protein product		Kv6.3	2p21	170850	ENSG00000171126	OTTHUMG00000128604	274	Potassium voltage-gated channels
HGNC:19697	KCNG4	potassium voltage-gated channel modifier subfamily G member 4	Approved	gene with protein product		Kv6.4	16q24.1	93107	ENSG00000168418	OTTHUMG00000137638	274	Potassium voltage-gated channels
HGNC:6250	KCNH1	potassium voltage-gated channel subfamily H member 1	Approved	gene with protein product		Kv10.1, eag, h-eag, eag1, hEAG	1q32.2	3756	ENSG00000143473	OTTHUMG00000036309	274	Potassium voltage-gated channels
HGNC:6251	KCNH2	potassium voltage-gated channel subfamily H member 2	Approved	gene with protein product	LQT2	Kv11.1, HERG, erg1	7q36.1	3757	ENSG00000055118	OTTHUMG00000158341	274	Potassium voltage-gated channels
HGNC:6252	KCNH3	potassium voltage-gated channel subfamily H member 3	Approved	gene with protein product		Kv12.2, BEC1, elk2	12q13.12	23416	ENSG00000135519	OTTHUMG00000169517	274	Potassium voltage-gated channels
HGNC:6253	KCNH4	potassium voltage-gated channel subfamily H member 4	Approved	gene with protein product		Kv12.3, elk1	17q21.2	23415	ENSG00000089558	OTTHUMG00000180106	274	Potassium voltage-gated channels
HGNC:6254	KCNH5	potassium voltage-gated channel subfamily H member 5	Approved	gene with protein product		Kv10.2, H-EAG2, eag2, hEAG2	14q23.2	27133	ENSG00000140015	OTTHUMG00000029041	274	Potassium voltage-gated channels
HGNC:18862	KCNH6	potassium voltage-gated channel subfamily H member 6	Approved	gene with protein product		Kv11.2, erg2, HERG2	17q23.3	81033	ENSG00000173826	OTTHUMG00000178901	274	Potassium voltage-gated channels
HGNC:18863	KCNH7	potassium voltage-gated channel subfamily H member 7	Approved	gene with protein product		Kv11.3, HERG3, erg3	2q24.2	90134	ENSG00000184611	OTTHUMG00000132069	274	Potassium voltage-gated channels
HGNC:18864	KCNH8	potassium voltage-gated channel subfamily H member 8	Approved	gene with protein product		Kv12.1, elk3	3p24.3	131096	ENSG00000183960	OTTHUMG00000129891	274	Potassium voltage-gated channels
HGNC:6294	KCNQ1	potassium voltage-gated channel subfamily Q member 1	Approved	gene with protein product	LQT, KCNA9	Kv7.1, KCNA8, KVLQT1, JLNS1, LQT1	11p15.5-p15.4	3784	ENSG00000053918	OTTHUMG00000009900	274	Potassium voltage-gated channels
HGNC:6296	KCNQ2	potassium voltage-gated channel subfamily Q member 2	Approved	gene with protein product	EBN, EBN1	Kv7.2, ENB1, BFNC, KCNA11, HNSPC	20q13.33	3785	ENSG00000075043	OTTHUMG00000033049	274	Potassium voltage-gated channels
HGNC:6297	KCNQ3	potassium voltage-gated channel subfamily Q member 3	Approved	gene with protein product	EBN2	Kv7.3	8q24.22	3786	ENSG00000184156	OTTHUMG00000137472	274	Potassium voltage-gated channels
HGNC:6298	KCNQ4	potassium voltage-gated channel subfamily Q member 4	Approved	gene with protein product	DFNA2	Kv7.4	1p34.2	9132	ENSG00000117013	OTTHUMG00000007730	274	Potassium voltage-gated channels
HGNC:6299	KCNQ5	potassium voltage-gated channel subfamily Q member 5	Approved	gene with protein product		Kv7.5	6q13	56479	ENSG00000185760	OTTHUMG00000015020	274	Potassium voltage-gated channels
HGNC:6300	KCNS1	potassium voltage-gated channel modifier subfamily S member 1	Approved	gene with protein product		Kv9.1	20q13.12	3787	ENSG00000124134	OTTHUMG00000033079	274	Potassium voltage-gated channels
HGNC:6301	KCNS2	potassium voltage-gated channel modifier subfamily S member 2	Approved	gene with protein product		Kv9.2	8q22.2	3788	ENSG00000156486	OTTHUMG00000044337	274	Potassium voltage-gated channels
HGNC:6302	KCNS3	potassium voltage-gated channel modifier subfamily S member 3	Approved	gene with protein product		Kv9.3	2p24.2	3790	ENSG00000170745	OTTHUMG00000044150	274	Potassium voltage-gated channels
HGNC:18861	KCNV1	potassium voltage-gated channel modifier subfamily V member 1	Approved	gene with protein product		Kv8.1	8q23.2	27012	ENSG00000164794	OTTHUMG00000165637	274	Potassium voltage-gated channels
HGNC:19698	KCNV2	potassium voltage-gated channel modifier subfamily V member 2	Approved	gene with protein product		Kv8.2	9p24.2	169522	ENSG00000168263	OTTHUMG00000019449	274	Potassium voltage-gated channels
HGNC:8533	P2RX1	purinergic receptor P2X 1	Approved	gene with protein product		P2X1	17p13.2	5023	ENSG00000108405	OTTHUMG00000177673	214	Purinergic receptors P2X
HGNC:15459	P2RX2	purinergic receptor P2X 2	Approved	gene with protein product	DFNA41	P2X2	12q24.33	22953	ENSG00000187848	OTTHUMG00000168018	214	Purinergic receptors P2X
HGNC:8534	P2RX3	purinergic receptor P2X 3	Approved	gene with protein product		P2X3	11q12.1	5024	ENSG00000109991	OTTHUMG00000167025	214	Purinergic receptors P2X
HGNC:8535	P2RX4	purinergic receptor P2X 4	Approved	gene with protein product		P2X4	12q24.31	5025	ENSG00000135124	OTTHUMG00000169155	214	Purinergic receptors P2X
HGNC:8536	P2RX5	purinergic receptor P2X 5	Approved	gene with protein product		P2X5, LRH-1	17p13.2	5026	ENSG00000083454	OTTHUMG00000090700	214	Purinergic receptors P2X
HGNC:8538	P2RX6	purinergic receptor P2X 6	Approved	gene with protein product	P2RXL1	P2XM, MGC129625, P2X6	22q11.21	9127	ENSG00000099957	OTTHUMG00000150689	214	Purinergic receptors P2X
HGNC:8537	P2RX7	purinergic receptor P2X 7	Approved	gene with protein product		P2X7, MGC20089	12q24.31	5027	ENSG00000089041	OTTHUMG00000169153	214	Purinergic receptors P2X
HGNC:10483	RYR1	ryanodine receptor 1	Approved	gene with protein product	MHS, MHS1, CCO	RYR, PPP1R137	19q13.2	6261	ENSG00000196218	OTTHUMG00000182403	287	Ryanodine receptors
HGNC:10484	RYR2	ryanodine receptor 2	Approved	gene with protein product	ARVD2	ARVC2, VTSIP	1q43	6262	ENSG00000198626	OTTHUMG00000039543	287	Ryanodine receptors
HGNC:10485	RYR3	ryanodine receptor 3	Approved	gene with protein product			15q13.3-q14	6263	ENSG00000198838	OTTHUMG00000172253	287	Ryanodine receptors
HGNC:10599	SCNN1A	sodium channel epithelial 1 subunit alpha	Approved	gene with protein product	SCNN1	ENaCalpha	12p13	6337	ENSG00000111319	OTTHUMG00000168268	185	Sodium channels epithelial
HGNC:10600	SCNN1B	sodium channel epithelial 1 subunit beta	Approved	gene with protein product		ENaCbeta	16p12.2-p12.1	6338	ENSG00000168447	OTTHUMG00000131608	185	Sodium channels epithelial
HGNC:10601	SCNN1D	sodium channel epithelial 1 subunit delta	Approved	gene with protein product		ENaCdelta, dNaCh	1p36.33	6339	ENSG00000162572	OTTHUMG00000002081	185	Sodium channels epithelial
HGNC:10602	SCNN1G	sodium channel epithelial 1 subunit gamma	Approved	gene with protein product		ENaCgamma, SCNEG	16p12.2	6340	ENSG00000166828	OTTHUMG00000131609	185	Sodium channels epithelial
HGNC:19082	NALCN	sodium leak channel, non-selective	Approved	gene with protein product	VGCNL1	bA430M15.1, CanIon	13q32.3-q33.1	259232	ENSG00000102452	OTTHUMG00000017295	283	Sodium leak channels, non selective
HGNC:10582	SCN10A	sodium voltage-gated channel alpha subunit 10	Approved	gene with protein product		Nav1.8, hPN3, SNS, PN3	3p22.2	6336	ENSG00000185313	OTTHUMG00000048245	1203	Sodium voltage-gated channel alpha subunits
HGNC:10583	SCN11A	sodium voltage-gated channel alpha subunit 11	Approved	gene with protein product	SCN12A	Nav1.9, NaN, SNS-2	3p22.2	11280	ENSG00000168356	OTTHUMG00000048246	1203	Sodium voltage-gated channel alpha subunits
HGNC:10585	SCN1A	sodium voltage-gated channel alpha subunit 1	Approved	gene with protein product	SCN1, FEB3	Nav1.1, GEFSP2, HBSCI, NAC1, SMEI	2q24.3	6323	ENSG00000144285	OTTHUMG00000044173	1203	Sodium voltage-gated channel alpha subunits
HGNC:10588	SCN2A	sodium voltage-gated channel alpha subunit 2	Approved	gene with protein product	SCN2A1, SCN2A2	Nav1.2, HBSCII, HBSCI	2q24.3	6326	ENSG00000136531	OTTHUMG00000044172	1203	Sodium voltage-gated channel alpha subunits
HGNC:10590	SCN3A	sodium voltage-gated channel alpha subunit 3	Approved	gene with protein product		Nav1.3	2q24.3	6328	ENSG00000153253	OTTHUMG00000044171	1203	Sodium voltage-gated channel alpha subunits
HGNC:10591	SCN4A	sodium voltage-gated channel alpha subunit 4	Approved	gene with protein product	HYKPP	Nav1.4, HYPP, SkM1	17q23.3	6329	ENSG00000007314	OTTHUMG00000179046	1203	Sodium voltage-gated channel alpha subunits
HGNC:10593	SCN5A	sodium voltage-gated channel alpha subunit 5	Approved	gene with protein product	CMD1E	Nav1.5, LQT3, HB1, HBBD, PFHB1, IVF, HB2, HH1, SSS1, CDCD2, CMPD2, ICCD	3p22.2	6331	ENSG00000183873	OTTHUMG00000156166	1203	Sodium voltage-gated channel alpha subunits
HGNC:10596	SCN8A	sodium voltage-gated channel alpha subunit 8	Approved	gene with protein product	MED	Nav1.6, NaCh6, PN4, CerIII, CIAT	12q13.13	6334	ENSG00000196876	OTTHUMG00000169490	1203	Sodium voltage-gated channel alpha subunits
HGNC:10597	SCN9A	sodium voltage-gated channel alpha subunit 9	Approved	gene with protein product		Nav1.7, PN1, NE-NA, NENA, ETHA	2q24.3	6335	ENSG00000169432	OTTHUMG00000154044	1203	Sodium voltage-gated channel alpha subunits
HGNC:10586	SCN1B	sodium voltage-gated channel beta subunit 1	Approved	gene with protein product			19q13.11	6324	ENSG00000105711	OTTHUMG00000182472	1204	Sodium voltage-gated channel beta subunits
HGNC:10589	SCN2B	sodium voltage-gated channel beta subunit 2	Approved	gene with protein product			11q23.3	6327	ENSG00000149575	OTTHUMG00000048248	1204	Sodium voltage-gated channel beta subunits
HGNC:20665	SCN3B	sodium voltage-gated channel beta subunit 3	Approved	gene with protein product		HSA243396, SCNB3	11q24.1	55800	ENSG00000166257	OTTHUMG00000166006	1204	Sodium voltage-gated channel beta subunits
HGNC:10592	SCN4B	sodium voltage-gated channel beta subunit 4	Approved	gene with protein product		LQT10	11q23.3	6330	ENSG00000177098	OTTHUMG00000166994	1204	Sodium voltage-gated channel beta subunits
HGNC:497	TRPA1	transient receptor potential cation channel subfamily A member 1	Approved	gene with protein product	ANKTM1		8q21.11	8989	ENSG00000104321	OTTHUMG00000164516	249	Transient receptor potential cation channels
HGNC:12333	TRPC1	transient receptor potential cation channel subfamily C member 1	Approved	gene with protein product		HTRP-1	3q23	7220	ENSG00000144935	OTTHUMG00000159301	249	Transient receptor potential cation channels
HGNC:12334	TRPC2	transient receptor potential cation channel subfamily C member 2 (pseudogene)	Approved	pseudogene			11p15.4	7221	ENSG00000182048	OTTHUMG00000011712	249	Transient receptor potential cation channels
HGNC:12335	TRPC3	transient receptor potential cation channel subfamily C member 3	Approved	gene with protein product			4q27	7222	ENSG00000138741	OTTHUMG00000133069	249	Transient receptor potential cation channels
HGNC:12336	TRPC4	transient receptor potential cation channel subfamily C member 4	Approved	gene with protein product		HTRP4, TRP4	13q13.3	7223	ENSG00000133107	OTTHUMG00000016752	249	Transient receptor potential cation channels
HGNC:12337	TRPC5	transient receptor potential cation channel subfamily C member 5	Approved	gene with protein product		PPP1R159	Xq23	7224	ENSG00000072315	OTTHUMG00000022212	249	Transient receptor potential cation channels
HGNC:12338	TRPC6	transient receptor potential cation channel subfamily C member 6	Approved	gene with protein product	FSGS2	TRP6	11q22.1	7225	ENSG00000137672	OTTHUMG00000167483	249	Transient receptor potential cation channels
HGNC:20754	TRPC7	transient receptor potential cation channel subfamily C member 7	Approved	gene with protein product			5q31.1	57113	ENSG00000069018	OTTHUMG00000189265	249	Transient receptor potential cation channels
HGNC:7146	TRPM1	transient receptor potential cation channel subfamily M member 1	Approved	gene with protein product	MLSN1	LTRPC1, CSNB1C	15q13.3	4308	ENSG00000134160	OTTHUMG00000129267	249	Transient receptor potential cation channels
HGNC:12339	TRPM2	transient receptor potential cation channel subfamily M member 2	Approved	gene with protein product	TRPC7	KNP3, LTRPC2, NUDT9L1, NUDT9H, EREG1	21q22.3	7226	ENSG00000142185	OTTHUMG00000040840	249	Transient receptor potential cation channels
HGNC:17992	TRPM3	transient receptor potential cation channel subfamily M member 3	Approved	gene with protein product		KIAA1616, LTRPC3, GON-2	9q21.12-q21.13	80036	ENSG00000083067	OTTHUMG00000019997	249	Transient receptor potential cation channels
HGNC:17993	TRPM4	transient receptor potential cation channel subfamily M member 4	Approved	gene with protein product		FLJ20041	19q13.33	54795	ENSG00000130529	OTTHUMG00000183184	249	Transient receptor potential cation channels
HGNC:14323	TRPM5	transient receptor potential cation channel subfamily M member 5	Approved	gene with protein product		LTRPC5, MTR1	11p15.5	29850	ENSG00000070985	OTTHUMG00000009896	249	Transient receptor potential cation channels
HGNC:17995	TRPM6	transient receptor potential cation channel subfamily M member 6	Approved	gene with protein product	HOMG, HSH	CHAK2, FLJ22628	9q21.13	140803	ENSG00000119121	OTTHUMG00000020027	249	Transient receptor potential cation channels
HGNC:17994	TRPM7	transient receptor potential cation channel subfamily M member 7	Approved	gene with protein product		CHAK1, LTRPC7, TRP-PLIK	15q21.2	54822	ENSG00000092439	OTTHUMG00000172449	249	Transient receptor potential cation channels
HGNC:17961	TRPM8	transient receptor potential cation channel subfamily M member 8	Approved	gene with protein product			2q37.1	79054	ENSG00000144481	OTTHUMG00000059129	249	Transient receptor potential cation channels
HGNC:13356	MCOLN1	mucolipin TRP cation channel 1	Approved	gene with protein product		TRPML1, ML4, MLIV, MST080, MSTP080, TRPM-L1	19p13.2	57192	ENSG00000090674	OTTHUMG00000182046	249	Transient receptor potential cation channels
HGNC:13357	MCOLN2	mucolipin TRP cation channel 2	Approved	gene with protein product		TRPML2, FLJ36691, TRP-ML2	1p22.3	255231	ENSG00000153898	OTTHUMG00000009954	249	Transient receptor potential cation channels
HGNC:13358	MCOLN3	mucolipin TRP cation channel 3	Approved	gene with protein product		TRPML3, FLJ11006, TRP-ML3	1p22.3	55283	ENSG00000055732	OTTHUMG00000009955	249	Transient receptor potential cation channels
HGNC:9009	PKD2	polycystin 2, transient receptor potential cation channel	Approved	gene with protein product		PKD4, PC2, Pc-2, TRPP2	4q22.1	5311	ENSG00000118762	OTTHUMG00000160982	249	Transient receptor potential cation channels
HGNC:9011	PKD2L1	polycystin 2 like 1, transient receptor potential cation channel	Approved	gene with protein product	PKD2L, PKDL	PCL, TRPP3	10q24.31	9033	ENSG00000107593	OTTHUMG00000018910	249	Transient receptor potential cation channels
HGNC:9012	PKD2L2	polycystin 2 like 2, transient receptor potential cation channel	Approved	gene with protein product		TRPP5	5q31.2	27039	ENSG00000078795	OTTHUMG00000163306	249	Transient receptor potential cation channels
HGNC:12716	TRPV1	transient receptor potential cation channel subfamily V member 1	Approved	gene with protein product	VR1		17p13.2	7442	ENSG00000196689	OTTHUMG00000177649	249	Transient receptor potential cation channels
HGNC:18082	TRPV2	transient receptor potential cation channel subfamily V member 2	Approved	gene with protein product		VRL, VRL-1, VRL1	17p11.2	51393	ENSG00000187688	OTTHUMG00000058989	249	Transient receptor potential cation channels
HGNC:18084	TRPV3	transient receptor potential cation channel subfamily V member 3	Approved	gene with protein product		VRL3	17p13.2	162514	ENSG00000167723	OTTHUMG00000090695	249	Transient receptor potential cation channels
HGNC:18083	TRPV4	transient receptor potential cation channel subfamily V member 4	Approved	gene with protein product		OTRPC4, TRP12, VROAC, VRL-2, VR-OAC, CMT2C	12q24.11	59341	ENSG00000111199	OTTHUMG00000169277	249	Transient receptor potential cation channels
HGNC:3145	TRPV5	transient receptor potential cation channel subfamily V member 5	Approved	gene with protein product	ECAC1	CaT2	7q34	56302	ENSG00000127412	OTTHUMG00000157157	249	Transient receptor potential cation channels
HGNC:14006	TRPV6	transient receptor potential cation channel subfamily V member 6	Approved	gene with protein product	ECAC2	CaT1	7q34	55503	ENSG00000165125	OTTHUMG00000157158	249	Transient receptor potential cation channels
HGNC:18182	TPCN1	two pore segment channel 1	Approved	gene with protein product		KIAA1169, FLJ20612, TPC1	12q24.13	53373	ENSG00000186815	OTTHUMG00000169625	247	Two pore segment channels
HGNC:20820	TPCN2	two pore segment channel 2	Approved	gene with protein product		TPC2	11q13.3	219931	ENSG00000162341	OTTHUMG00000167898	247	Two pore segment channels
HGNC:12669	VDAC1	voltage dependent anion channel 1	Approved	gene with protein product		MGC111064, PORIN	5q31.1	7416	ENSG00000213585	OTTHUMG00000129118	306	Voltage dependent anion channels
HGNC:12672	VDAC2	voltage dependent anion channel 2	Approved	gene with protein product			10q22.2	7417	ENSG00000165637	OTTHUMG00000018517	306	Voltage dependent anion channels
HGNC:12674	VDAC3	voltage dependent anion channel 3	Approved	gene with protein product		HD-VDAC3	8p11.21	7419	ENSG00000078668	OTTHUMG00000164168	306	Voltage dependent anion channels
HGNC:19027	LRRC8A	leucine rich repeat containing 8 VRAC subunit A	Approved	gene with protein product	LRRC8	KIAA1437, FLJ10337, SWELL1	9q34.11	56262	ENSG00000136802	OTTHUMG00000020766	1158	Volume regulated anion channel subunits
HGNC:30692	LRRC8B	leucine rich repeat containing 8 VRAC subunit B	Approved	gene with protein product		TA-LRRP, KIAA0231	1p22.2	23507	ENSG00000197147	OTTHUMG00000010129	1158	Volume regulated anion channel subunits
HGNC:25075	LRRC8C	leucine rich repeat containing 8 VRAC subunit C	Approved	gene with protein product		AD158	1p22.2	84230	ENSG00000171488	OTTHUMG00000010305	1158	Volume regulated anion channel subunits
HGNC:16992	LRRC8D	leucine rich repeat containing 8 VRAC subunit D	Approved	gene with protein product	LRRC5	FLJ10470	1p22.2	55144	ENSG00000171492	OTTHUMG00000010583	1158	Volume regulated anion channel subunits
HGNC:26272	LRRC8E	leucine rich repeat containing 8 VRAC subunit E	Approved	gene with protein product		FLJ23420	19p13.2	80131	ENSG00000171017	OTTHUMG00000182455	1158	Volume regulated anion channel subunits
HGNC:29504	ZACN	zinc activated ion channel	Approved	gene with protein product	LGICZ1	LGICZ, L2, ZAC, ZAC1	17q25.1	353174	ENSG00000186919	OTTHUMG00000157186	176	Zinc activated channels
